# Supplementary material for: Bioactivated Glucoraphanin Modulates Genes Involved in Necroptosis on Motor-Neuron-like Nsc-34: A Transcriptomic Study
Source: Antioxidants (Basel). 2024 Sep 14;13(9):1111. doi: 10.3390/antiox13091111 (PMC11428517; doi:10.3390/antiox13091111)
Supplement: Supplementary file 1 [file antioxidants-13-01111-s001.zip]

Archive with 1 entries (1 files):
- antioxidants-3164562-supplementary.pdf
